# Supplementary material for: The reflective measurement model of adherence to non-pharmaceutical interventions (NPIs) in accordance with normalization process theory (NPT) in coherent and convenient social subgroups: PLS-SEM analysis
Source: Eur J Public Health. 2024 May 9;34(5):902–7. doi: 10.1093/eurpub/ckae085 (PMC11430931; doi:10.1093/eurpub/ckae085)
Supplement: ckae085_Supplementary_Data [file ckae085_supplementary_data.zip]

Archive with 9 entries (8 files):
- ckae085_Supplementary_Data/
- ckae085_Supplementary_Data/ejph-2023-10-om-0557-File002.docx
- ckae085_Supplementary_Data/ejph-2023-10-om-0557-File003.docx
- ckae085_Supplementary_Data/ejph-2023-10-om-0557-File004.docx
- ckae085_Supplementary_Data/ejph-2023-10-om-0557-File005.docx
- ckae085_Supplementary_Data/ejph-2023-10-om-0557-File006.docx
- ckae085_Supplementary_Data/ejph-2023-10-om-0557-File007.docx
- ckae085_Supplementary_Data/ejph-2023-10-om-0557-File008.docx
- ckae085_Supplementary_Data/ejph-2023-10-om-0557-File009.docx
